# Supplementary material for: Paradoxical Sleep Deprivation Causes Cardiac Dysfunction and the Impairment Is Attenuated by Resistance Training
Source: PLoS One. 2016 Nov 23;11(11):e0167029. doi: 10.1371/journal.pone.0167029 (PMC5120843; doi:10.1371/journal.pone.0167029)
Supplement: S2 Dataset — (XLS) [file pone.0167029.s002.xls]

## Sheet: Echocardiography Dataset
Animals	Group	E wave (cm/s) - Before	E wave (cm/s) - After	A wave (cm/s) - Before	A wave (cm/s) - After	E/A - Before	E/A - After	EDT (ms) - Before	EDT (ms) - After	LA (cm) - Before	LA (cm) - After	LVAWd (cm) - Before	LVAWd (cm) - After	LVPWd (cm) - Before	LVPWd (cm) - After	LVSA (cm2) - Before	LVSA (cm2) - After	LVDA (cm2) - Before	LVDA (cm2) - After	LVEF (%) - Before	LVEF (%) - After
Rat 2.1	C	77.5	84.4	30.2	42.5	2.6	2.9	53	40	0.661	0.763	0.169	0.178	0.186	0.186	0.11	0.164	0.326	0.54	0.684783	0.627787
Rat 2.2	C	74.5	85.7	33.8	47.9	2.1	2.02	63	40	0.449	0.521	0.153	0.144	0.185	0.195	0.101	0.104	0.297	0.403	0.761658	0.618852
Rat 2.3	C	99.1	79.7	53	37.3	1.9	1.7	57	60	0.555	0.651	0.173	0.195	0.169	0.158	0.086	0.131	0.292	0.517	0.624352	0.701389
Rat 2.4	C	81.7	100	49.3	37.2	1.9	2.7	38	60	0.47	0.521	0.169	0.167	0.193	0.153	0.098	0.22	0.451	0.474	0.720251	0.487288
Rat 2.5	C	94.9	101	46.1	56.9	1.7	2.7	53	45	0.42	0.645	0.176	0.153	0.161	0.169	0.094	0.175	0.35	0.504	0.57377	0.517829
Rat 2.6	C	88.4	73.6	51	45.5	2.06	1.3	43	60	0.534	0.585	0.169	0.169	0.161	0.195	0.087	0.116	0.313	0.332	0.765957	0.701389
Rat 2.7	C					1.7	1.6	30	47	0.538	0.496	0.178	0.169					0.37	0.368	0.560976	0.752475
Rat 2.8	RT	95.6	75.7	42.8	42.6	2.2	1.8	40	59	0.534	0.517	0.153	0.167	0.161	0.142	0.102	0.165	0.329	0.588	0.736142	0.722222
Rat 2.9	RT	96	56.7	52.1	34.2	1.8	1.7	47	61	0.648	0.474	0.169	0.172	0.144	0.155	0.123	0.139	0.372	0.418	0.619149	0.672098
Rat 2.10	RT	92.1	63.7	56.3	31.3	1.6	2	40	66	0.572	0.555	0.169	0.176	0.153	0.163	0.138	0.085	0.436	0.306	0.604265	0.667925
Rat 2.11	RT	97.8	71.6	50.8	45.6	1.8	1.6	43	47	0.674	0.61	0.144	0.192	0.153	0.175	0.124	0.136	0.414	0.415	0.611399	0.695946
Rat 2.12	RT	89.2	97.3	30.9	41.3	2.9	2.4	43	56	0.725	0.625	0.144	0.169	0.153	0.169	0.105	0.133	0.392	0.388	0.549213	0.696915
Rat 2.13	RT	102	88.2	54.6	37.6	1.9	2.3	27	47	0.623	0.595	0.161	0.179	0.161	0.172	0.097	0.108	0.353	0.373	0.556522	0.676768
Rat 2.14	RT	85.2	72.5	43.3	37.6	1.7	1.9	30	50	0.699	0.43	0.161	0.189	0.166	0.172	0.14	0.098	0.448	0.351	0.594104	0.618721
Rat 2.15	RT	94.7	86.5	51	51.6	1.9	1.7	30	50	0.712	0.645	0.161	0.172	0.169	0.174	0.166	0.102	0.435	0.334	0.608607	0.661202
Rat 2.16	RT	90.4	85.2	44.6	53.3	2.2	1.6	33	57	0.674	0.628	0.161	0.165			0.122	0.08	0.411	0.364	0.60771	0.595402
Rat 2.17	PSD96	109	114	42.2	42.4	2.6	2.4	67	47	0.563	0.61	0.153	0.229	0.153	0.203	0.118	0.083	0.453	0.345	0.625	0.716599
Rat 2.18	PSD96	81.9	84.8	49.2	48.9	1.7	2	40	43	0.643	0.61	0.186	0.195	0.186	0.195	0.104	0.132	0.356	0.453	0.64527	0.631985
Rat 2.19	PSD96	101	84.8	38.9	84.6	2.6	1	50	43	0.592	0.636	0.161	0.186	0.169	0.203	0.129	0.106	0.391	0.451	0.593617	0.687651
Rat 2.20	PSD96	77	89.8	50.9	56	1.5	1.6	47	47	0.535	0.686	0.178	0.203	0.178	0.178	0.132	0.082	0.445	0.315	0.655556	0.684783
Rat 2.21	PSD96	86.5	75.4	34.7	56.8	1.9	2.6	63	33	0.661	0.648	0.179	0.186	0.169	0.169	0.106	0.089	0.409	0.459	0.715026	0.767184
Rat 2.22	PSD96	88	108	37.9	51.3	2.3	2.2	53	30	0.535	0.725	0.178	0.186	0.173	0.178	0.106	0.149	0.357	0.484	0.598558	0.547244
Rat 2.23	PSD96					1.6	2.1	67	30	0.572	0.648	0.173	0.178	0.161	0.186	0.108	0.105	0.401	0.389		0.647638
Rat 2.24	RT/PSD96	100	101	45.5	56.9	2.2	1.8	47	27	0.62	0.636	0.153	0.169	0.153	0.195	0.111	0.146	0.36	0.452	0.666667	0.699422
Rat 2.25	RT/PSD96	88	97.8	42.5	56.1	2.07	1.7	50	30	0.547	0.483	0.135	0.161	0.135	0.161	0.07	0.128	0.392	0.485	0.689579	0.755968
Rat 2.26	RT/PSD96	86.8	77.4	56.5	54.6	1.4	2.2	30	50	0.557	0.674	0.186	0.178	0.178	0.195	0.125	0.114	0.438	0.416	0.608607	0.606936
Rat 2.27	RT/PSD96	85	103	53	53.1	1.5	1.5	30	50	0.648	0.623	0.195	0.169	0.161	0.169	0.096	0.102	0.375	0.466	0.655319	0.546196
Rat 2.28	RT/PSD96	93.2	78.3	43	64	1.8	2.7	40	47	0.61	0.763	0.178	0.169	0.136	0.173	0.102	0.127	0.378	0.412	0.724537	0.681102
Rat 2.29	RT/PSD96	83.7	98.3	51	51.9	1.6	1.2	53	37	0.619	0.623	0.144	0.195	0.144	0.161	0.114	0.11	0.407	0.47	0.720968	0.7
Rat 2.30	RT/PSD96					1.6	1.9	37	30	0.648	0.569	0.169	0.179							0.687861	0.680585
