# Supplementary material for: Paradoxical Sleep Deprivation Causes Cardiac Dysfunction and the Impairment Is Attenuated by Resistance Training
Source: PLoS One. 2016 Nov 23;11(11):e0167029. doi: 10.1371/journal.pone.0167029 (PMC5120843; doi:10.1371/journal.pone.0167029)
Supplement: S3 Dataset — (XLS) [file pone.0167029.s003.xls]

## Sheet: Hemodynamic Dataset
Animals	Group	LVSP (mmHg)	LVEDP (mmHg)	dP/dt + (mmHg)/s	dP/dt - (mmHg)/s	HR (beats/min)	CI (mL/kg/min)	SVI (mL/kg/beat)	SWI (g·m//beat)
Rat 3.1	C	140	1.64	14744	-8777	467	124.966	0.282728	0.314649
Rat 3.2	C	138	6.8	12153	-6968	442	106.294	0.250693	0.504477
Rat 3.3	C	125	3.74	10092	-6086	424	151.544	0.365167	0.413426						b
Rat 3.4	C	120	4.81	9994	-7209	415	135.368	0.316281	0.572064
Rat 3.5	C	119	3.93	8190	-6346	428	90.1282	0.20345	0.494964
Rat 3.6	C	111	4.59	7266	-6291	368	110.231	0.299542	0.308594
Rat 3.7	C	120	2.2	6299	-7746	372	112.612	0.302719	0.470154
Rat 3.8	C	135	4.88	7585	-7612	330			0.546735
Rat 3.9	C	130
Rat 3.10	RT	103	3.47	5767	-5005	372	152.641	0.35663	0.567807
Rat 3.11	RT	126	6.5	5365	-4547	354	126.247	0.322035	0.52337
Rat 3.12	RT	136	5.62	9978	-5750	375	120.763	0.475475	0.843096
Rat 3.13	RT	131	4.42	10168	-9559	412	186.371	0.494353	0.523345
Rat 3.14	RT	105	4.9	8277	-8219	377	153.387	0.384428	0.466636
Rat 3.15	RT	136	4.4	6833	-6871	399	162.977	0.285523	0.480108
Rat 3.16	RT	130	6.36	8236	-9522	419	172.299	0.409491	0.545268
Rat 3.17	RT	105	7.09	7702	-9300	388		0.38806	0.645031
Rat 3.18	RT	126	3.78	7733	-4622	398
Rat 3.19	RT			9269	-8232
Rat 3.20	PSD96	180	3.34	11347	-9990	479	175.925	0.367276	0.882408
Rat 3.21	PSD96	143	1.56	12109	-6509	411	179.022	0.435577	0.837868
Rat 3.22	PSD96	126	4.77	11812	-86.56	424	148.903	0.351187	0.579012
Rat 3.23	PSD96	136	3.86	12040	-6458	447	156.247	0.349546	0.62817
Rat 3.24	PSD96	154	4.9	13564	-10955	424	149.681	0.353021	0.57661
Rat 3.25	PSD96	152	2.5	11990	-8326	497	93.5129	0.555355	0.391205
Rat 3.26	PSD96	139	1.57			417	225.474	0.391094	1.12915
Rat 3.27	PSD96						163.086		0.730973
Rat 3.28	RT/PSD96	100	1.42	6586	-8446	488	81.3966	0.191072	0.256168
Rat 3.29	RT/PSD96	126	9.58	14322	-9787	441	103.314	0.21171	0.362671
Rat 3.30	RT/PSD96	134	8.33	18281	-9799	443	134.91	0.305918	0.688228
Rat 3.31	RT/PSD96	149	2.85	8081	-9012	445	116.568	0.263132	0.449722
Rat 3.32	RT/PSD96	142	1.49	12987	-10825	442	135.306	0.304059	0.604359
Rat 3.33	RT/PSD96		3.43	10387	-10507	450	138.016	0.312254	0.596698
Rat 3.34	RT/PSD96			16211			116.873	0.259718	0.56716
